# Supplementary material for: Initial Maximum Overlap Method Embedded with Extremely Localized Molecular Orbitals for Core-Ionized States of Large Systems
Source: Molecules. 2022 Dec 24;28(1):136. doi: 10.3390/molecules28010136 (PMC9822432; doi:10.3390/molecules28010136)
Supplement: Supplementary file 1 [file molecules-28-00136-s001.zip]

Archive with 1 entries (1 files):
- molecules-2098061-supplementary.pdf
